# Supplementary material for: enrichMiR predicts functionally relevant microRNAs based on target collections
Source: Nucleic Acids Res. 2022 May 24;50(W1):W280–9. doi: 10.1093/nar/gkac395 (PMC9252831; doi:10.1093/nar/gkac395)
Supplement: gkac395_Supplemental_Files [file gkac395_supplemental_files.zip]

Archive with 2 entries (2 files):
- EnrichMiR Supplementary Material combined.pdf
- Supplementary_Tables.xlsx
