# Supplementary material for: enrichMiR predicts functionally relevant microRNAs based on target collections
Source: Nucleic Acids Res. 2022 May 24;50(W1):W280–9. doi: 10.1093/nar/gkac395 (PMC9252831; doi:10.1093/nar/gkac395)
Supplement: gkac395_Supplemental_Files [file gkac395_supplemental_files.zip › Supplementary_Tables.xlsx]

## Sheet: Supplementary Table 1
Supplementary Table 1: Selection of tools testing for functional miRNA activity enrichment in gene signatures:
				Web interface parameters
Publication:	Tool:	Type of analysis & Statistical test:	Web interface:	Supported Species:	Available binding site databases:	Allow specific background:	Specify miRNA expression:	UTR lenght correction:	Plotting options:	Link to publication:
	enrichMiR	A compendium of benchmarked statistical tests to infer miRNA activity from RNA-Sequencing experiments or to test for over-/ underrepresantion of miRNA binding sites in gene signatures	Yes	6	ScanMiR, TargetScan, miRTarBase & oRNAment	Yes	Yes	Yes	EnrichPlots & Cumulative Distribution Plots
Arora & Simpson, 2008, Genome Biology	No Tool	Wilcoxon Rank Sum & Ranked Ratio & Target Gene expression based test for miRNA activiy prediction	No							Individual mRNA expression profiles reveal the effects of specific microRNAs | Genome Biology | Full Text (biomedcentral.com)
Chang et al., 2020, NAR	miRnet	Hypergeometric test and an adaption of it based on Bleazard et al. (2015) for pathway enrichment analysis.	Yes	10	Integrated annotation from 14 databases	Yes	Human tissue expr. Profiles	No	Network visualization	miRNet 2.0: network-based visual analytics for miRNA functional analysis and systems biology | Nucleic Acids Research | Oxford Academic (oup.com)
Fan et al., 2016, NAR										miRNet - dissecting miRNA-target interactions and functional associations through network-based visual analysis | Nucleic Acids Research | Oxford Academic (oup.com)
Cheng & Li, 2008, PLOS ONE	No Tool	Custom continuous rank test based on miRNA-target binding scores. Significance is asessed by comparing to permutated scores.	No							Inferring MicroRNA Activities by Combining Gene Expression with MicroRNA Target Prediction (plos.org)
Gu et al., 2013, PLOS ONE	miRHiC	Target enrichment analysis on hierarchical gene co-expression signatures through a permutation test based on discretized TargetScan scores	No							Inferring the Perturbed microRNA Regulatory Networks in Cancer Using Hierarchical Gene Co-Expression Signatures (plos.org)
Hamed et al., 2015, NAR	TRmiR	Hypergeometric enrichment tests for disease and pathway association with DAVID & the Human miRNA disease database (HMDD)	Yes	Human	starBase	NA	No	No	Network visualization?	TFmiR: a web server for constructing and analyzing disease-specific transcription factor and miRNA co-regulatory networks | Nucleic Acids Research | Oxford Academic (oup.com)
Kern et al., 2020, NAR	miEAA2	Pathway over-representation analysis (ORA = Fisher's exact test) and GSEA of input miRNA-lists	Yes	10	NA	NA	Yes	NA	Wordcloud & Heatmap	miEAA 2.0: integrating multi-species microRNA enrichment analysis and workflow management systems | Nucleic Acids Research | Oxford Academic (oup.com)
Backes et al., 2016, NAR	miEAA									miEAA: microRNA enrichment analysis and annotation | Nucleic Acids Research | Oxford Academic (oup.com)
Lee et al., 2015, Bioinformatics	ActMiR	miRNA activity inference by integration of miRNA & mRNA expression levels followed by iterative reweighted least squares (IRLS) regression of predicted targets	No							Inferred miRNA activity identifies miRNA-mediated regulatory networks underlying multiple cancers | Bioinformatics | Oxford Academic (oup.com)
Licursi et al., 2019, BMC Bioinformatics	Mienturnet	Hypergeometric test for miRNA-Target interactions and pathway association of single miRNAs	Yes	6	TargetScan & miRTarBase	No (Yes for the pathway enrichment analysis)	No	No	Network visualization	MIENTURNET: an interactive web tool for microRNA-target enrichment and network-based analysis | BMC Bioinformatics | Full Text (biomedcentral.com)
Nam et al., 2009, NAR	MMIA	Gene set analysis (GSA) of integreated miRNA and mRNA expression data for pathway association	Not maintained							MicroRNA and mRNA integrated analysis (MMIA): a web tool for examining biological functions of microRNA expression | Nucleic Acids Research | Oxford Academic (oup.com)
van Dongen et al., 2008, Nature Methods	Sylamer	Hypergeometric statistics to test for over- & underrepresentation of custom sequence motifs in ranked gene lists	No* (see below)							Detecting microRNA binding and siRNA off-target effects from expression data | Nature Methods
Vlachos et al., 2016, NAR	mirExTra v2.0	Hypergeometric test to predict functional miRNAs	Yes	4	DIANA-TarBase v7.0 & DIANA-microT-CDS	Yes	Yes	No	Network visualization	DIANA-mirExTra v2.0: Uncovering microRNAs and transcription factors with crucial roles in NGS expression data | Nucleic Acids Research | Oxford Academic (oup.com)
Alexiou et al., 2010, PLOS ONE	mirExTra									The DIANA-mirExTra Web Server: From Gene Expression Data to MicroRNA Function (plos.org)
Sass et al., 2015, Int. Journal of Molecular Sciences	miRlastic	multiple linear regression with elastic net penalty on integrated miRNA/mRNA expression data followed by local network pathway enrichment analysis using the Wilcoxon rank-sum statistics	No							IJMS | Free Full-Text | MicroRNA-Target Network Inference and Local Network Enrichment Analysis Identify Two microRNA Clusters with Distinct Functions in Head and Neck Squamous Cell Carcinoma | HTML (mdpi.com)
Sood et al,. 2006, PNAS		Application of the "REDUCE" algorithm by Bussemaker et al. (2001) to identify motif contribution in miRNA knockout and overexpression experiments	No							Cell-type-specific signatures of microRNAs on target mRNA expression | PNAS
Steinfeld et al., 2013, NAR	miTEA	Mutual mininum hypergeometric test (mmHG) on ranked gene expression lists and binding site database prediction scores to identify functional miRNAs	Yes	5	TargetScan, MicroCosm & EiMMo	Yes	No	No	miRNA network visualization	miRNA target enrichment analysis reveals directly active miRNAs in health and disease | Nucleic Acids Research | Oxford Academic (oup.com)
Tsang et al., 2010, Molecular Cell	mirBridge	Integration of combined enrichment testing for overrepresentation of conserved & high-context score miRNA binding sites as well as site occurrences in gene sets versus control gene sets by custom algorithms.	No							Genome-wide Dissection of MicroRNA Functions and Cotargeting Networks Using Gene Set Signatures - ScienceDirect
Ulitsky et al., 2010, NAR	FAME / Expander	Construction of gene signature weighted directed bipartite graphs based on TargetScan miRNA-target binding site and associated score predictions, followed by enrichment testing of the edge weight against edge weights obtained from permutations of these same bipartite graphs	Yes (solely for miRNA pathway enrichment)	NA	TargetScan 5.0	NA	NA	Yes	None	Towards computational prediction of microRNA function and activity | Nucleic Acids Research | Oxford Academic (oup.com)
			*While the original publication didn't offer a web interface, there has been a web app published two years later (SylArray), which doesn't seem to be maintained though.
			There is also a custom adaption by France Genomique, which however doesn't provide any documentation and didn't yield correct results in our hands.

## Sheet: Supplementary Table 2
Supplementary Table 2: Output of an example EnrichMiR analysis on RNA-sequencing data generated upon PTX stimulation of rat hippocampal neurons (as in Fig. 3)
	expression	members	set_size	overlap	sites.overlap	enrichment	pvalue	FDR	genes.down	genes.up
UUUUUGC	12.9	rno-miR-129-5p	239	25	35	0.986	0.000537	0.0703	Actn1,Atp2b4,Cadm1,Camk2n1,Celf2,Dcx,Fubp1,Gnaq,Grik2,Grm5,Jph4,Mef2a,Ncoa1,Nell2,Pak7,Rbfox3,Rbmx,Robo1,Ryr2,Shank1,Slit3,Stard4,Sulf2,Zbtb18,Zeb2	Hip1r,Itga6,Slc17a6
CUCUGGG	9.26	rno-miR-326-3p;rno-miR-330-5p	167	19	20	0.86	0.019	0.784	Abi2,Adam19,Cacna1h,Celf2,Cplx2,Cyfip1,Dgkg,Faim2,Gal3st3,Iqsec2,Lpin2,Nav1,Ppp3cb,Rgma,Sdc3,Slc8a2,Slit1,Tnr,Tubb3	Btbd3,Slc6a17
UGCAUAG	8.72	rno-miR-153-3p	269	25	29	0.661	0.0239	0.784	Acvr2a,Adam19,Atp2b4,Cadm3,Camk1d,Ccnd2,Celf2,Dagla,Dlg2,Epha4,Frs2,Grik2,Itpr1,Kcnip4,Me1,Mef2a,Nav1,Plcb1,Ppp3ca,Ryr2,Slc39a10,Stmn2,Tjp1,Trak2,Zeb2	Adam23,Atf6,Cited2,Dpy19l1,Efhd2,Fam184b,Gmpr,Kcna1,Lgi2,Rcan2,Slc12a6,Smim14
UGUGCGU	5.39	rno-miR-210-3p	10	3	3	2.78	0.0264	0.784	Gpd1l,Mef2a,Syngap1	Bdnf
GGCUCUG	9.19	rno-miR-760-3p	172	19	19	0.807	0.0299	0.784	Acaca,Arc,Atp1b2,Cacna1i,Cdh10,Dgkg,Dlg2,Dusp18,Epha4,Gpd1l,Hmgcr,Lingo1,Pde2a,Plxna1,Rasal1,Sdc3,Shank1,Timp2,Tubb3	Cdh12,Chst2,Cstf2,Git1,Hyou1,Sesn2,Slc20a1,Slc22a23
AGCACCA	13.3	rno-miR-29a-3p;rno-miR-29b-3p;rno-miR-29c-3p	392	35	39	0.475	0.0474	0.892	Acvr2a,Adam19,Akap5,Akt3,Atp2b1,Atp2b4,Camk1d,Ccnd2,Cx3cl1,Dcx,Dlg2,Erc1,Fam131b,Gpcpd1,Hmgcr,Hmgcs1,Lasp1,Lpl,Napb,Nav1,Plxna1,Ppm1e,Ppp1r13b,Rapgefl1,Rbmx,Rnf19a,Sbf2,Scn3b,Slc16a2,Smpd3,Sptan1,Stmn2,Strn3,Tubb2a,Tubb2b	Adam23,Fam184b,Hcn1,Hip1,Hip1r,Lgi2,Mxi1,Nrsn1,Slc16a1,Slc6a17,Tenm3,Tll1,Unc13b
GGCAGUG	8.01	rno-miR-34a-5p;rno-miR-34c-5p;rno-miR-449a-5p	281	24	29	0.543	0.0538	0.892	Acsl4,Arhgap39,Asic2,Atp2b4,Cacnb3,Cplx2,Dcx,Epn2,Erc1,Faim2,Fut8,Gabra3,Gnaq,Mpp2,Nav1,Neto1,Nrip3,Plcb1,Ptms,Shisa7,Sptbn2,Strn3,Tspan7,Wasf1	Ctsa,Grem2,Ppm1l,Slc12a2,Slc25a27,Slc6a17,Vat1
GAGGGGC	7.82	rno-miR-423-5p	82	10	10	1.01	0.0591	0.892	Cadm3,Enc1,Faim2,Nav1,Ptms,Rapgefl1,Rgma,Shank1,Srf,Wipf3	Slc6a17,Vgf
AGCCCUU	12.4	rno-miR-129-1-3p;rno-miR-129-2-3p	180	18	19	0.641	0.0709	0.892	Cacna1i,Camk2n1,Celf2,Fnbp1l,Frs2,Fubp1,Gnaq,Gpd1l,Hmgcs1,Jph4,Mef2a,Plxnc1,Ppp1r14c,Prkce,Rbfox3,Robo1,Scn3b,Shisa7	Gabra1,Rcan2,Smim14
ACAGUAC	13.3	rno-miR-101a-3p;rno-miR-101b-3p	342	30	34	0.45	0.0732	0.892	Ajap1,Akt3,Atp1b2,Cadm1,Cdh11,Celf2,Egr3,Epn2,Flrt3,Frs2,Gnb1,Gpd1l,Igfbp5,Junb,Lrrn1,Mef2a,Megf9,Nr1d2,Ogt,Plcb1,Ppp1r13b,Prkce,Ptgs2,Rgma,Slc39a10,Strn3,Syngap1,Tmem150c,Zbtb18,Zeb2	Btbd3,Dusp1,Gmpr,Hdac9,Kcna1,Slc12a2,Slc30a4,Tenm3
UCAACAC	6.67	rno-miR-505-3p	166	15	17	0.644	0.0854	0.892	Acaca,Atp2b1,Dpysl3,Epn2,Fgf13,Flrt3,Hivep2,Plxna1,Ppp1r9a,Ppp2r2c,Robo1,Sirpa,Strn3,Zbtb18,Zmynd11	Cited2,Gda,Mxi1,Pcdh9,Pde4b
AGUGGUU	6.84	rno-miR-140-5p	124	13	13	0.752	0.0881	0.892	Acaca,Cadm3,Camk2n1,Cdh11,Celf2,Galnt16,Igfbp5,Ncoa1,Ppp1r9a,Rnf19a,Strn3,Tjp1,Tmem63c
AUGGCUU	8.14	rno-miR-135a-5p;rno-miR-135b-5p	303	24	30	0.453	0.0885	0.892	Adcy1,Akap5,Akt3,Atp2b3,Atp2b4,Btbd10,Cadm3,Ccnd2,Cplx2,Dcx,Dlg2,Gria3,Iqsec2,Lrrn1,Mef2a,Megf9,Ncoa1,Pak7,Rbmx,Robo1,Shank1,Shisa7,Stard4,Zeb2	Actr3b,Camk1g,Creg1,Entpd4,Hcn1,Rpa1,Slc12a6,Slc30a4,Taf10
AACGGAA	12.2	rno-miR-191a-5p	27	4	4	1.51	0.108	0.954	Ajap1,Grm5,Slc16a2,Tjp1	Bdnf
UGUACAU	7.19	rno-miR-493-5p	340	26	32	0.402	0.109	0.954	Adcy1,Akap5,Calb1,Camk2n1,Cdh11,Celf2,Clstn1,Cplx2,Cyfip1,Dlg2,Fgf13,Fubp1,Gabra5,Gnb1,Grm5,Hivep2,Hmgcr,Hmgcs1,Kcnip4,Lingo1,Naf1,Plcb1,Ppp2r2c,Ppp3ca,Ppp3cb,Scn3b	Adam23,Cited2,Gabra1,Git1,Slc22a23,Trhde
GUCUUGC	6.25	rno-miR-431	50	6	6	1.06	0.132	0.978	Atp2b1,Celf2,Galnt16,Gnaq,Neto1,Soga3	Chst2,Hcn1
CCAGGAG	5.72	rno-miR-665	130	13	13	0.618	0.142	0.978	Akt3,Arc,Cacnb3,Camk1d,Cplx2,Fnbp1l,Jph4,Lingo1,Megf9,Mmd2,Ppp1r9a,Srf,Timp2	Adam23,Chst2,Dusp4,Gda,Nnat,Sesn2,Tenm3
GGAAUGU	7.61	rno-miR-1-3p	344	27	31	0.361	0.143	0.978	Calm2,Camk1d,Ccnd2,Cdk14,Cplx2,Dgkg,Dlg2,Fnbp1l,Frs2,Fubp1,Gnaq,Hivep2,Hmgcr,Igfbp5,Kalrn,Lasp1,Map4k3,Mmd2,Necab1,Neto1,Rbmx,Slc39a10,Slc8a2,Stmn2,Trak2,Zc3h7b,Zmynd11	Bdnf,Bscl2,Cited2,Git1,Rcan2,Smim14,Trhde,Vat1
GAGAACU	10.2	rno-miR-146b-5p	87	9	9	0.758	0.152	0.978	Celf2,Dcx,Dgat2,Gria3,Hmgcr,Lpin2,Robo1,Scn3b,Sort1	Cds1,Gmpr,Slc25a27
CAAGAGC	9.64	rno-miR-335	90	8	9	0.706	0.174	0.978	Adam19,Dcx,Fam131b,Fasn,Rbmx,Slit3,Strn3,Zeb2	Kcnj4,Pcdh9
CUGGCUG	7.05	rno-miR-3085	165	15	15	0.501	0.178	0.978	Adcy1,Cadm3,Cdh11,Cplx2,Dpysl3,Fubp1,Hmgcr,Igfbp5,Mmd2,Ogt,Rasgef1a,Rbfox3,Rgma,Sort1,Sptbn2	Dnajb9,Efhd2,Fam163b,Pde4b
GCUGGUG	11.2	rno-miR-138-5p	248	22	22	0.388	0.182	0.978	Acvr2a,Adcy1,Akap5,Cacna1h,Cadm1,Camk2n1,Clmp,Dcx,Efnb3,Galnt16,Igfbp5,Iqsec2,Kalrn,Rnf19a,Scn3b,Slc16a2,Sort1,Sptb,Tjp1,Zc3h7b,Zeb2,Zmynd11	Arnt2,Dpy19l1,Efhd2,Eri1,Kcnj4,Nnat,Pcdh9,Ppm1l,Rcan2,Rpa1,Slc20a1
GUGCAAA	7.72	rno-miR-19b-3p	445	33	39	0.267	0.19	0.978	Acsl4,Actn1,Adcy1,Arc,Ccnd2,Chst1,Cnksr2,Enc1,Epn2,Fnbp1l,Gnaq,Gpcpd1,Kalrn,Kcnq2,Lpin2,Mef2a,Napb,Pgm2l1,Plcb1,Plxnc1,Ptk2b,Rapgefl1,Rasgef1a,Rnf19a,Sbf2,Shank1,Slc9a6,Stard4,Strn3,Trak2,Zbtb18,Zeb2,Zmynd11	Cds1,Gda,Itga6,Ppm1l,Prkar2a,Slc17a6,Slc22a23,Txndc12
AGAUCAG	7.45	rno-miR-383-5p	80	8	8	0.717	0.195	0.978	Cplx2,Fxyd6,Gria2,Grm5,Hivep2,Hnrnpll,Pak1,Strn3	Nnat
ACAUUAC	13	rno-miR-323-3p	216	18	20	0.395	0.195	0.978	Abi2,Calb1,Ccnd2,Celf2,Dagla,Dcx,Egr3,Flrt3,Gnaq,Hmgcs1,Hnrnpll,Kalrn,Lrrn1,Megf9,Pak7,Ppp1r14c,Strn3,Zc3h7b	Arnt2,Grem2,Pde4b,Slc22a23
GGAGAGA	11.7	rno-miR-185-5p	134	12	13	0.518	0.196	0.978	Atp2b1,Cpne6,Dgkg,Dlg2,Fxyd6,Lingo1,Mpp2,Pak7,Slc16a2,St6galnac5,Syngap1,Tjp1	Atf6,Kcnj4,Prkar2a,Slc22a23,Taf10,Tbl2
AGCUGCC	13.9	rno-miR-22-3p	166	14	15	0.464	0.201	0.978	Akt3,Camk2n1,Camta2,Cnksr2,Dpysl3,Grm5,Hnrnph1,Ncoa1,Rapgefl1,Shank1,Slc16a2,Srf,Tubb2b,Wasf1	Prkar2a,Slc6a17,Tyro3,Wdtc1
AACAUUC	12.2	rno-miR-543-3p	279	23	25	0.323	0.213	0.994	Adcy1,Akap5,Atp1b2,Atp2b3,Calb1,Cdk14,Celf2,Chn1,Dgat2,Fgf13,Gnaq,Gpcpd1,Grik2,Grm5,Lpin2,Lrrn1,Nr1d2,Pak7,Plxnc1,Ppp2r2c,Ppp3ca,Rbmx,Sbf2	Arnt2,Btbd3,Cds1,Fam49a,Gabra1,Hcn1,Itga6,Kcna1,Mxi1,Ppm1l
UGAAACA	5.03	rno-miR-653-5p	205	16	18	0.388	0.22	0.994	Camk1d,Ccnd2,Enc1,Fubp1,Gabra5,Gpcpd1,Gpd1l,Hivep2,Hmgcs1,Kcnt2,Lingo1,Nav1,Negr1,Nrip3,Plcb1,Rbmx	Bdnf,Fam49a,Hyou1,Slc30a4,Trhde
AUGCACC	5.65	rno-miR-500-3p;rno-miR-501-3p	99	9	9	0.574	0.241	1	Actn1,Adcy2,Fam131b,Gnaq,Gria1,Mef2a,Ppp2r2c,Ppp3ca,Slc8a2	Adam23,Kcna1,Pcdh9,Taf10,Trhde
AGGUCAC	5.48	rno-miR-1193-3p	88	8	8	0.57	0.27	1	Adam19,Ccnd2,Celf2,Fxyd6,Nr1d2,Sptb,Synpo,Zeb2	Hip1,Tenm3
UCAUAGA	9.49	rno-miR-376b-3p	86	7	8	0.553	0.28	1	Cnksr2,Fam131b,Grik2,Rapgefl1,Rbmx,Strn3,Zmynd11	Atf6,Ppip5k2
AUGGCAC	5.8	rno-miR-183-5p	193	15	16	0.324	0.296	1	Acvr2a,Ajap1,Ccnd2,Celf2,Cx3cl1,Dagla,Dcx,Epha4,Flrt3,Gnb1,Mef2a,Ppm1e,Rbmx,Slc8a2,Smpd3	Grem2,Pam,Rab9b,Slc22a23,Spry2,Unc13b
UGCAUUG	5.46	rno-miR-33-5p	153	10	13	0.335	0.327	1	Celf2,Clstn2,Cntn1,Epha4,Gria3,Grik2,Iqsec2,Lingo1,Ppp1r9a,Rgma	Hcn1,Pam
AGCUUAU	11.1	rno-miR-21-5p	107	9	9	0.424	0.335	1	Acvr2a,Cadm1,Epha4,Frs2,Fubp1,Kcnt2,Megf9,Ppp3ca,Sez6l	Kcna1,Spry2
CCCUGAG	15.6	rno-miR-125a-5p;rno-miR-125b-5p	261	20	21	0.207	0.362	1	Acvr2a,Adcy1,Atp2b3,Camkv,Dagla,Fam131b,Hmgcr,Megf9,Nav1,Plxna1,Rapgefl1,Rasgef1a,Slc8a2,Sort1,Sptb,Srf,St6galnac5,Tef,Tuba4a,Zc3h7b	Atf6,Cdh12,Ctsa,Dpy19l1,Entpd4,Il16,Kcna1,Kcnj4,Slc6a17
CUCCCAC	6.03	rno-miR-532-3p	122	10	10	0.352	0.365	1	Atp2b1,Clmp,Dpysl3,Faim2,Fam131b,Iqsec2,Prkcg,Rasgef1a,Shank1,Slc8a2	Fam49a,Ppip5k2,Tbl2
ACAUAGA	7.74	rno-miR-376c-3p	110	9	9	0.369	0.374	1	Atp2b4,Cacna1g,Calb1,Camk1d,Cdh11,Cnih2,Gnaq,Hivep2,Ncoa1	Gabra1,Gmpr
GUCUGCC	6.51	rno-miR-346	57	5	5	0.578	0.375	1	Ajap1,Cadm3,Fads2,Hpca,Rbmx
UCACAGU	12	rno-miR-27a-3p;rno-miR-27b-3p	444	35	36	0.127	0.385	1	Acly,Acvr2a,Adam19,Akap5,Atp2b1,Cacna2d3,Camk1d,Camk2a,Cdh11,Cdk14,Chst1,Clstn2,Dcx,Fasn,Flrt3,Fubp1,Gpd1l,Gria3,Grm5,Hivep2,Hmgcr,Lpin2,Lpl,Nav1,Neto1,Nr1d2,Pgm2l1,Ppm1e,Rbmx,Robo1,Sbf2,Smpd3,Stmn2,Zbtb18,Zeb2	Ccng1,Cds1,Chst2,Dnajb9,Hip1,Hyou1,Prkar2a,Rcan2,Sesn2,Slc22a23,Slc6a17,Spry2
CGAGGAG	10.6	rno-miR-151-5p	6	1	1	1.97	0.39	1	Sez6l
GAGGCUG	9.76	rno-miR-485-5p	154	12	12	0.276	0.392	1	Ajap1,Cnih2,Dpysl3,Efnb3,Erc1,Lingo1,Pak1,Plxnc1,Rapgefl1,Slc16a2,Sptb,Tuba4a	Mgst3,Slc22a23,Slc25a27,Wdtc1
ACAUUCA	13.8	rno-miR-181a-5p;rno-miR-181b-5p;rno-miR-181c-5p;rno-miR-181d-5p	486	34	40	0.111	0.397	1	Acvr2a,Adcy1,Akt3,Atp2b1,Atp2b3,Calb1,Camta2,Cnksr2,Dagla,Dlg2,Egr3,Epha4,Galnt16,Gnaq,Gpd1l,Gria2,Grik2,Grm5,Hmgcs1,Iqsec2,Lrrn1,Mef2a,Megf9,Negr1,Nr1d2,Ogt,Pak7,Plcb1,Plxnc1,Prkce,Rgma,Slit1,Zeb2,Zmynd11	Arnt2,Btbd3,Gabra1,Hcn1,Hspa5,Hyou1,Itga6,Lgi2,Pam,Ppip5k2,Prkar2a,Sipa1l2,Ttc39b,Txndc12
UAUAAUA	7.8	rno-miR-374-5p	295	22	23	0.16	0.402	1	Actn1,Adcy1,Akap5,Atp1a1,Cadm1,Cdh10,Dgat2,Erc1,Fam131b,Iqsec2,Mpp2,Ncoa1,Necab1,Npy1r,Nr1d2,Plxnc1,Ppm1e,Ppp2r2c,Slit3,Stmn2,Zc3h7b,Zeb2	Bdnf,Cdh12,Gabra1,Gmpr,Nptx2,Pde4b,Slc16a1,Slc6a17,Spry2,Tenm3
AUGCCUU	11.7	rno-miR-532-5p	88	7	7	0.365	0.427	1	Camk2n1,Epha4,Frs2,Kalrn,Mef2a,Pak7,Ppm1e	Chst2,Hcn1,Pcdh9
AAGGCAC	14.1	rno-miR-124-3p	562	43	44	0.077	0.442	1	Adam19,Adcy1,Akap5,Arhgap39,Atp1a1,Atp2b4,Btbd10,Cadm1,Ccnd2,Chst1,Cntn1,Cpne5,Ctxn1,Dgat2,Efnb3,Epn2,Flrt3,Fnbp1l,Frs2,Fubp1,Gnaq,Gria2,Gria3,Hivep2,Hmgcr,Mef2a,Mmd2,Nav1,Negr1,Pde2a,Plcb1,Rasgef1a,Ryr2,Sc5d,Shisa7,Slc9a6,Slit1,Smpd3,St6galnac5,Strn3,Tjp1,Tmem63c,Wipf3	Efhd2,Hip1,Itga6,Kcna1,Pam,Pcdh9,Pde4b,Rab9b,Slc12a2,Slc16a1,Slc7a8,Spry2,Tll1,Tmed10,Vat1
AAAGCUG	9.75	rno-miR-320-3p	275	21	21	0.12	0.463	1	Akap5,Ccnd2,Cnksr2,Dlg2,Dpysl3,Epn2,Flrt3,Hivep2,Idi1,Kcnip4,Negr1,Pak7,Plxnc1,Ppp2r2c,Rapgefl1,Shisa7,Tnrc18,Tuba4a,Wipf3,Zc3h7b,Zeb2	Arnt2,Ctnnb1,Mxi1,Tmed10
AGUGCAA	8.41	rno-miR-130a-3p;rno-miR-301a-3p	315	23	24	0.105	0.465	1	Acsl4,Acvr2a,Adcy1,Adcy2,Calm2,Chst1,Erc1,Fubp1,Gpcpd1,Grik2,Hivep2,Itpr1,Kalrn,Kcnq2,Ncoa1,Pgm2l1,Plcb1,Ppp1r9a,Rasgef1a,Robo1,Timp2,Zbtb18,Zeb2	Adam23,Btbd3,Cds1,Dnajb9,Gda,Mat2b,Rab9b,Sesn2
UGUGCUU	14.6	rno-miR-218a-5p	405	32	32	0.081	0.468	1	Actn1,Adcy1,Cacna1g,Cacna1h,Cacna1i,Cdh10,Cntn1,Dagla,Dcx,Dlg2,Flrt3,Fubp1,Fxyd6,Gnb1,Gria2,Grik2,Hivep2,Lasp1,Lrrn1,Mef2a,Megf9,Nav1,Npy1r,Nr1d2,Plxnc1,Ppp2r2c,Prkce,Robo1,Shisa7,Smpd3,Sulf2,Zeb2	Adam23,Cds1,Ddx41,Gnas,Kcna1,Slc12a2,Slc22a23,Slc6a17,Tac1,Tenm3,Trhde,Vat1
ACACACC	9.22	rno-miR-329-3p;rno-miR-362-3p	133	10	10	0.211	0.477	1	Dcx,Dpysl3,Fxyd6,Megf9,Negr1,Rbfox3,Slc39a10,Slc8a2,Zbtb18,Zc3h7b	Pam
GGCUCAG	11.3	rno-miR-24-3p	231	16	17	0.117	0.491	1	Adam19,Atp1b2,Bhlhe22,Celf2,Clmp,Clstn1,Dagla,Gal3st3,Gria3,Igfbp5,Lpl,Ncoa1,Nell2,Ogt,Plxna1,Ptms	Fam163b,Mxi1,Naga,Nptx2,Slc12a6,Tll1,Txndc12
CCUUGGC	11.1	rno-miR-212-5p	107	8	8	0.23	0.498	1	Akt3,Cplx2,Egr3,Epn2,Igfbp5,Rcn1,Robo1,Strn3	Arnt2,Mxi1,Nnat,Slc12a6,Vat1
UUGUGAC	6.34	rno-miR-758-3p	84	6	6	0.277	0.513	1	Acaca,Camk2n1,Cnksr2,Erc1,St6galnac5,Strn3	Dusp1,Grem2,Spry2
GUAAACA	13.1	rno-miR-30a-5p;rno-miR-30b-5p;rno-miR-30c-5p;rno-miR-30d-5p;rno-miR-30e-5p;rno-miR-384-5p	552	42	43	0.034	0.518	1	Abi2,Actn1,Adam19,Atp2b1,Btbd10,Calb2,Camk2n1,Celf2,Chst1,Cnksr2,Cpne5,Dagla,Epn2,Fam131b,Frs2,Fubp1,Gabra5,Gpcpd1,Gpd1l,Gria2,Grm5,Jph4,Kcnip4,Mast3,Me1,Nav1,Negr1,Plxna1,Plxnc1,Ppp1r14c,Ppp1r9a,Ppp3ca,Ppp3cb,Prrt2,Rasgef1a,Scn3b,Slc39a10,Timp2,Tuba4a,Wipf3,Zbtb18,Zeb2	Bdnf,Cfl2,Chst2,Crhbp,Ddah1,Dpy19l1,Fam49a,Gda,Hcn1,Hdac9,Hspa5,Itga6,Rpa1,Slc12a6,Slc22a23,Slc30a4,Smim14,Tenm3,Tmed10,Vat1
GAAACAU	6.9	rno-miR-494-3p	206	14	15	0.101	0.523	1	Akt3,Btbd10,Camk1d,Ccnd2,Celf2,Dpysl3,Fut8,Gabra5,Grik2,Hmgcs1,Megf9,Pak7,Rbmx,Spon1	Cds1
GUGACUG	10.7	rno-miR-134-5p	85	6	6	0.224	0.548	1	Atp2b3,Brinp2,Camk2n1,Celf2,Plxnc1,Sptan1	Slc30a4,Spry2
GCAUCCC	7.48	rno-miR-324-5p	58	4	4	0.314	0.564	1	Camkv,Cpne5,Nav1,Prkcg
AAUGCCC	5.78	rno-miR-365-3p	101	6	7	0.159	0.569	1	Acvr2a,Akt3,Hmgcr,Nr1d2,Ppp1r9a,Slc8a2	Bdnf,Cstf2,Mxi1,Plekhb2,Slc22a23,Tiam2,Trhde
CCAGCAU	6.33	rno-miR-338-3p	143	9	10	0.083	0.584	1	Camk1d,Camk2a,Cplx2,Dcx,Dlg2,Gnaq,Map4k3,Timp2,Zbtb18	Gmpr,Hcn1
UGACCUA	9	rno-miR-192-5p	73	5	5	0.209	0.586	1	Acvr2a,Bhlhe22,Enc1,Zbtb18,Zeb2
AUGACAC	7.51	rno-miR-425-5p	89	6	6	0.155	0.593	1	Celf2,Dgkg,Neto1,Ppp3ca,Ryr2,Slc39a10	Git1,Slc16a1
GCAGCAU	13.9	rno-miR-103-3p;rno-miR-107-3p	281	17	20	0.011	0.598	1	Camkv,Cdk14,Celf2,Dpysl3,Fnbp1l,Fubp1,Gpcpd1,Nav1,Nrip3,Plcb1,Prkce,Prrt2,Shank1,Slc8a2,Tjp1,Tspan7,Zc3h7b	Bdnf,Fam49a,Pde4b,Ppip5k2,Rab9b,Sipa1l2,Slc12a6,Spry2,Wdtc1
AUAAUAC	10.4	rno-miR-369-3p	241	16	17	0.018	0.599	1	Actn1,Adcy1,Gria1,Iqsec2,Mpp2,Npy1r,Osbpl1a,Plxnc1,Ppm1e,Ppp2r2c,Rbfox3,Slit3,St6galnac5,Tubb5,Zc3h7b,Zeb2	Gmpr,Grem2,Hcn1,Nptx2,Pde4b,Slc6a17
UGCCCUG	6.4	rno-miR-874-3p	116	7	8	0.085	0.606	1	Acvr2a,Adam19,Camk1d,Cnksr2,Cplx2,Rbfox3,Sort1	Atf6,Hip1,Plekhb2,Slc12a6,Taf10
UGGCCCU	12.2	rno-miR-328a-3p	58	4	4	0.213	0.617	1	Plxnc1,Rgma,Synpo,Tubb3	Wdtc1
UAUUGCU	11.7	rno-miR-137-3p	425	28	31	-0.022	0.621	1	Adcy2,Bhlhe22,Cacna1g,Cacna1h,Cacna1i,Cdh11,Celf2,Dgkg,Epha4,Fnbp1l,Frs2,Fxyd6,Gpcpd1,Gria1,Grm5,Igfbp5,Mef2a,Megf9,Neto1,Plcb1,Ppm1e,Ppp1r9a,Ryr2,Tef,Tjp1,Zbtb18,Zeb2,Zmynd11	Adam23,Cdh12,Cfl2,Chst10,Dusp1,Dusp4,Gabra1,Kcna1,Pcdh9,Plekhb2,Rcan2,Sipa1l2,Slc12a2,Slc12a6,Slc17a6,Slc22a23,Slc30a4,Slc6a17
ACCCGUA	15.5	rno-miR-100-5p;rno-miR-99a-5p;rno-miR-99b-5p	14	1	1	0.966	0.628	1	Adcy1
AGUAGAC	11.3	rno-miR-411-5p	47	3	3	0.282	0.63	1	Akap5,Atp2b4,Rbmx	Dusp1
AUGUAAC	9.29	rno-miR-411-3p	121	8	8	0.036	0.642	1	Cadm1,Dgkg,Fnbp1l,Jph4,Me1,Ppp2r2c,Ppp3ca,Tjp1	Fam49a,Slc12a6
CAGGAAC	8.43	rno-miR-873-5p	122	8	8	0.036	0.642	1	Celf2,Fnbp1l,Hmgcr,Map4k3,Neto1,Rapgefl1,Shisa7,Sulf2	Hdac9
UAAGACU	7.59	rno-miR-499-5p	167	10	11	-0.008	0.653	1	Actn1,Akap5,Cdk14,Celf2,Dgkg,Fam131b,Osbpl1a,Ppp3ca,Ppp3cb,Zeb2	Ccng1,Cfl2,Gabra1,Slc12a2,Slc22a23,Smim14
CUGGACU	9.28	rno-miR-378a-3p	79	5	5	0.091	0.654	1	Grik2,Iqsec2,Mpp2,Sc5d,Slit1	Ddah1,Vat1
UCCCUUU	9.96	rno-miR-204-5p	252	16	17	-0.035	0.655	1	Acsl4,Atp2b1,Camk1d,Ccnd2,Cpne6,Dcx,Dlg2,Efnb3,Frs2,Gnaq,Itpr1,Ogt,Ptgs2,Rbmx,Robo1,Scn3b	Atf6,Gmpr,Hdac9,Mustn1,P4hb,Rab9b
CACAGUG	17.1	rno-miR-128-3p	385	25	28	-0.046	0.656	1	Acvr2a,Adam19,Adcy2,Atp2b1,Cacna2d3,Camk1d,Cdh11,Chst1,Dcx,Dlg2,Flrt3,Fubp1,Gria1,Gria3,Grm5,Mpp2,Neto1,Nr1d2,Pgm2l1,Plxnc1,Ppm1e,Ppp1r9a,Robo1,Smpd3,Tnr	Ccng1,Cds1,Cited2,Hip1,Hyou1,Kcna1,Mxi1,Nptx2,Rcan2,Slc22a23,Slc6a17,Spry2
UCAUUCG	8.79	rno-miR-1298	47	3	3	0.219	0.658	1	Fam131b,Gnaq,Ppp2r2c	Itga6
GGAAGAC	15.4	rno-miR-7a-5p;rno-miR-7b	213	14	14	-0.035	0.663	1	Egr3,Fam131b,Gal3st3,Lingo1,Megf9,Necab1,Ogt,Plcb1,Plxna1,Rbfox3,Rbmx,Shank1,Slit1,Strn3	Gabra1,Gmpr,Hcn1,Lgi2,Nrsn1,Slc22a23
AUACAAG	12.8	rno-miR-381-3p;rno-miR-539-3p	309	20	21	-0.054	0.67	1	Acvr2a,Bhlhe22,Ccnd2,Cyfip1,Dagla,Dgat2,Fgf13,Flrt3,Gria1,Hmgcr,Iqsec2,Ppp2r2c,Ptms,Rasgef1a,Rbmx,Sbf2,Sez6l,Slc39a10,Zbtb18,Zmynd11	Cstf2,Hcn1,Hip1,Itga6,Rcan2,Slc6a17
AGCAGCA	8.87	rno-miR-15b-5p;rno-miR-16-5p	458	29	34	-0.059	0.673	1	Acsl4,Acvr2a,Akt3,Arhgef9,Cadm1,Camkv,Ccnd2,Cnih2,Cnksr2,Cx3cl1,Dgkg,Fasn,Fnbp1l,Frs2,Fubp1,Galnt16,Gnaq,Kalrn,Nav1,Ogt,Pak7,Plxnc1,Ppm1e,Rgma,Slc39a10,Slc9a6,Sptbn2,Tspan7,Tuba1a	Bdnf,Kcna1,Pam,Pcdh9,Ppm1l,Prkar2a,Rab9b,Sipa1l2,Slc12a2,Slc12a6,Slc22a23,Tenm3,Tll1,Vat1,Wdtc1
UAGACUG	9.19	rno-miR-151-3p	50	3	3	0.159	0.684	1	Akt3,Lpin2,Strn3	Rpa1
UCACAUU	9.47	rno-miR-23a-3p;rno-miR-23b-3p	435	25	32	-0.073	0.692	1	Adam19,Adcy1,Cadm3,Celf2,Clstn1,Dlg2,Egr3,Enc1,Fnbp1l,Grm5,Hivep2,Lingo1,Mef2a,Ncoa1,Nt5dc3,Plxnc1,Ppp1r13b,Ppp3ca,Prkce,Ptk2b,Rcn1,Sirpa,Slc16a2,Slc39a10,Zbtb18	Adam23,Apold1,Arnt2,Auh,Ccng1,Chst10,Grem2,Pde4b,Ptprn,Sesn2,Slc12a2,Spry2,Trhde
AUUGCAC	9.24	rno-miR-25-3p;rno-miR-32-5p;rno-miR-363-3p;rno-miR-92a-3p;rno-miR-92b-3p	344	23	24	-0.088	0.709	1	Adam19,Cacna1h,Cacna1i,Cdh10,Celf2,Cntn1,Dcx,Fubp1,Gnaq,Gria1,Gria3,Itpr1,Kalrn,Ncoa1,Negr1,Ppp1r9a,Prkce,Sdc3,Sort1,Tef,Trak2,Zbtb18,Zeb2	Adam23,Atf6,Cfl2,Dnajb9,Dusp1,Kcna1,Pcdh9,Plekhb2,Ppip5k2,Slc12a2,Slc17a6,Smim14
AUCCUUG	6.19	rno-miR-362-5p	51	2	3	0.101	0.709	1	Gria3,Strn3	Fam163b
UGAGGAC	6.79	rno-miR-1224	52	3	3	0.101	0.709	1	Celf2,Cplx2,Plxna1
GUCACUC	7.27	rno-miR-668	71	4	4	0.007	0.721	1	Actn1,Dgkg,Epha4,Negr1	Btbd3,Ctnnb1,Hspa5,Pcdh9
CUCACAC	8.97	rno-miR-342-3p	98	6	6	-0.064	0.728	1	Cplx2,Dcx,Egr3,Fut8,Pak1,Rgma	Dnajb9,Hip1,Itga6
GGGCCCC	9.56	rno-miR-296-5p	68	4	4	-0.035	0.742	1	Cadm3,Cplx2,Fxyd6,Srf	Efhd2,Gmpr,Sesn2
AAAGAAU	9.68	rno-miR-186-5p	329	22	23	-0.124	0.748	1	Abi2,Atp2b4,Brinp2,Calb1,Cdh11,Dcx,Epn2,Fam131b,Fut8,Gpcpd1,Gria2,Gria3,Lrrn1,Naf1,Necab1,Negr1,Nr1d2,Pak7,Ppp2r2c,Shank1,Smpd3,Sort1	Btbd3,Chst2,Dnajb9,Hcn1,Hyou1,Itga6,Mxi1,Pam,Ppip5k2,Slc22a23
UCAACAG	6.57	rno-miR-421-3p	185	10	11	-0.159	0.771	1	Acaca,Epn2,Fgf13,Fubp1,Fxyd6,Gnaq,Plxna1,Ppp2r2c,Sirpa,Strn3	Mxi1,Pde4b
UCAUGAU	12.9	rno-miR-433-3p	137	7	8	-0.156	0.772	1	Actr3,Celf2,Dgkg,Epn2,Galnt16,Nav1,Scn3b	Mxi1,Ppm1l,Slc16a1
GAGAUGA	5.15	rno-miR-143-3p	142	8	8	-0.177	0.785	1	Fam131b,Igfbp5,Lasp1,Ppm1e,Prkce,Ptgs2,Slc16a2,Strn3	Itga6
AACAGUC	12.3	rno-miR-132-3p;rno-miR-212-3p	180	11	11	-0.183	0.788	1	Actr3,Arhgef9,Celf2,Dpysl3,Epn2,Gnb1,Hnrnph1,Mef2a,Prrt2,Zbtb18,Zeb2	Cfl2,Cited2,Fkbp2,Gmpr,Pam
CAGUGCA	10.6	rno-miR-148b-3p	269	17	17	-0.183	0.796	1	Adcy2,Atp2b4,Btbd10,Cadm1,Camk2a,Epn2,Fnbp1l,Fubp1,Gpcpd1,Mpp2,Ncoa1,Ppp1r9a,Rgma,Robo1,Sptb,Trak2,Zbtb18	Atp9b,Btbd3,Cds1,Dusp1,Kcna1,Nptx2,Sesn2
AACCUGG	6.81	rno-miR-490-3p	76	4	4	-0.191	0.811	1	Cacna1h,Dgkg,Gal3st3,Nrip3	Cd63
AGGAGCU	9.14	rno-miR-28-5p;rno-miR-708-5p	78	4	4	-0.191	0.811	1	Efnb3,Iqsec2,Megf9,St6galnac5	Nnat,Slc7a8
CAAAGCA	7.77	rno-miR-330-3p	303	16	18	-0.21	0.82	1	Adam19,Arhgef9,Cadm3,Dcx,Dgkg,Fubp1,Gria3,Hivep2,Mef2a,Napb,Nt5dc3,Ppm1e,Ppp1r9a,Rbmx,Sort1,Trak2	Cdh12,Cdk2ap1,Ctnnb1,Gabra1,Pde4b,Ppip5k2,Ppm1l,Ppp1r1b,Rpa1,Slc17a6,Slc6a17,Tenm3
GUAACAG	7.02	rno-miR-194-5p	182	10	10	-0.261	0.836	1	Cadm1,Lpin2,Naf1,Nell2,Neto1,Npy1r,Pgm2l1,Ppp2r2c,Ptgs2,Tspan7	Slc12a6,Tbl2
AAGUUGU	10.4	rno-miR-382-5p	98	3	5	-0.272	0.839	1	Negr1,Rbmx,Sirpa	Bdnf,Cdh12,Gpkow,Lgi2,Slc17a6,Tenm3
GGUAGAC	12.6	rno-miR-379-5p	26	1	1	0.073	0.84	1	Dgat2	Hspa5,Slc20a1
AGGGUUG	8.48	rno-miR-296-3p	28	1	1	-0.034	0.862	1	Strn3
GAGGUAG	15	rno-let-7a-5p;rno-let-7b-5p;rno-let-7c-5p;rno-let-7d-5p;rno-let-7e-5p;rno-let-7f-5p;rno-let-7i-5p;rno-miR-98-5p	364	18	22	-0.266	0.872	1	Acvr2a,Atp2b4,Cacna1i,Ccnd2,Dagla,Dcx,Dpysl3,Egr3,Epha4,Gpcpd1,Grik2,Lingo1,Map4k3,Pgm2l1,Plxnc1,Ppp3ca,Rcn1,Slc8a2	Btbd3,Ddost,Dnajb9,Dusp1,Dusp4,Efhd2,Fam184b,Hip1,Klhdc8b,Prkar2a,Slc20a1,Slc22a23,Slc25a27,Slc30a4,Trhde
UAUAAAG	11.7	rno-miR-340-5p	497	28	32	-0.234	0.872	1	Actr3,Atp1b2,Atp2b3,Atp2b4,Btbd10,Cadm3,Camk2a,Dcx,Dlg2,Epn2,Fgf13,Hivep2,Hnrnpll,Map4k3,Mast3,Necab1,Nr1d2,Ppp1r13b,Ppp3ca,Robo1,Sbf2,Sdc3,Shank1,Slit1,Slit3,Sort1,Strn3,Tnr	Atf6,Cdh12,Dusp4,Eri1,Grem2,Nptx2,Pam,Pde4b,Ppip5k2,Slc16a1,Slc25a27
UUGGCAA	5.44	rno-miR-182	442	25	28	-0.247	0.873	1	Adam19,Bhlhe22,Cadm1,Camk2n1,Ccnd2,Celf2,Chst1,Cntn1,Dcx,Dgkg,Egr3,Fnbp1l,Frs2,Gnaq,Gria1,Gria3,Grm5,Itpr1,Lasp1,Ogt,Ppp1r9a,Prkce,Rgma,Shank1,Sort1	Bdnf,Chst10,Cited2,Ddah1,Dnajb9,Dusp4,Far2,Hdac9,Nptx2,Pdia4,Ppm1l,Rab9b,Sesn2,Slc12a6,Slc22a23,Slc7a8,Smim14,Vat1
CUACAGU	9.56	rno-miR-139-5p	184	9	10	-0.34	0.878	1	Adcy1,Ajap1,Gnb1,Gria1,Hmgcr,Pak7,Robo1,Tnr,Zeb2	Ctnnb1,Dpy19l1,Slc30a4,Tmed10
AAAGUGC	8.63	rno-miR-106b-5p;rno-miR-17-5p;rno-miR-20a-5p;rno-miR-93-5p	433	26	27	-0.26	0.881	1	Acsl4,Adcy2,Akt3,Btbd10,Camk2n1,Camta2,Ccnd2,Celf2,Egr3,Epha4,Erc1,Fnbp1l,Frs2,Iqsec2,Kcnq2,Mast3,Nrip3,Pak7,Pgm2l1,Plcb1,Plxna1,Rapgefl1,Rasgef1a,Rgma,Wasf1,Zbtb18	Bscl2,Cfl2,Dnajb9,Eri1,Fjx1,Gda,Hip1,Mat2b,Sesn2,Slc22a23,Slc25a27,Smim14
GAAGGUC	5.57	rno-miR-493-3p	53	2	2	-0.343	0.884	1	Camk1d,Fubp1	Il16
GGUUACC	10.5	rno-miR-409a-5p	53	2	2	-0.343	0.884	1	Acvr2a,Grik2	Kcna1
GCUACAU	10.4	rno-miR-221-3p;rno-miR-222-3p	154	8	8	-0.372	0.885	1	Ajap1,Dlg2,Frs2,Idi1,Megf9,Pak1,Plxnc1,Zeb2	Gabra1,Pcdh9
UCAAGUA	13.9	rno-miR-26a-5p;rno-miR-26b-5p	354	20	22	-0.289	0.888	1	Abi2,Adam19,Bhlhe22,Ccnd2,Cdh11,Celf2,Enc1,Fubp1,Itpr1,Lingo1,Megf9,Neto1,Pgm2l1,Plcb1,Ppp3cb,Ptgs2,Rbmx,Rcn1,Stmn1,Zbtb18	Adam23,Cdk2ap1,Chst2,Dusp4,Itga6,Mxi1,Pcdh9,Pde4b,Slc12a2,Slc22a23,Tmed10
UGAAAGG	9.19	rno-miR-488-3p	145	7	7	-0.399	0.892	1	Atp2b1,Fads2,Gria3,Nell2,Nrip3,Pak7,Timp2	Ccng1,Chst2,Gmpr,Rab9b
AUCAUAC	5.15	rno-miR-154-3p	74	3	3	-0.418	0.893	1	Actn1,Calb2,Zeb2	Hcn1
GUAUUAC	6.7	rno-miR-496-3p	73	3	3	-0.418	0.893	1	Grik2,Hivep2,Strn3	Fam49a
CUUUGGU	17.4	rno-miR-9a-5p	447	25	26	-0.326	0.921	1	Arhgap39,Atp2b3,Btbd10,Calb2,Cdh10,Cdh11,Egr3,Flrt3,Galnt16,Kcnq2,Napb,Nav1,Npy1r,Ppp1r13b,Prrt2,Rnf112,Rnf19a,Shank1,Slit1,Smpd3,Sort1,Sptbn2,Srf,Stmn1,Zeb2	Auh,Ccng1,Itga6,Kcna1,Ppip5k2,Ppm1l,Rcan2,Slc22a23,Slc7a8,Vat1
AACAAAC	10.8	rno-miR-495	328	19	19	-0.382	0.929	1	Arc,Camk1d,Camk2a,Camk2n1,Celf2,Clstn2,Dgat2,Fubp1,Gria3,Hmgcr,Hnrnph1,Me1,Mef2a,Megf9,Ncoa1,Robo1,Slit1,Timp2,Zbtb18	Bdnf,Cited2,Dusp1,Gabra1,Hcn1,Hspa5,Itga6,Smim14,Wdtc1
AUAUAAC	10.6	rno-miR-344b-1-3p;rno-miR-410-3p	231	12	12	-0.443	0.929	1	Actn1,Arhgap39,Atp1b2,Cdh11,Dgkg,Gria2,Slit3,Sort1,Strn3,Sulf2,Zc3h7b,Zeb2	Dusp1,Hcn1,Itga6,Nptx2,Pde4b,Tll1
CCCCUGG	6.97	rno-miR-331-3p	85	3	3	-0.604	0.935	1	Camk2a,Fxyd6,Tmem63c	Chst10
GGAGUGU	5.01	rno-miR-122-5p	85	3	3	-0.604	0.935	1	Dlg2,Negr1,Ppm1e	Ccng1,Git1,Grem2,Sesn2,Slc12a6
UUAUUGA	7.37	rno-miR-325-3p	678	37	39	-0.314	0.941	1	Arhgef9,Atp1b2,Baiap2,Camk1d,Camk2n1,Ccnd2,Celf2,Chn1,Clmp,Clstn1,Cntn1,Dcx,Dgkg,Enc1,Lingo1,Lrrn1,Nav1,Negr1,Pak1,Ppp1r13b,Ppp1r9a,Ppp2r2c,Ppp3ca,Rasgef1a,Robo1,Sc5d,Scn3b,Sptb,Srf,St6galnac5,Strn3,Sulf2,Synpo,Timp2,Tspan17,Tubb5,Zcchc12	Adam23,Arnt2,Ccng1,Chst10,Cited2,Cstf2,Ecel1,Fjx1,Flywch1,Gmpr,Grem2,Hspa5,Hyou1,Mustn1,Nfil3,Penk,Slc12a2,Slc30a4,Slc6a17,Tbl2,Vat1
UGCAUAU	5.65	rno-miR-448-3p	251	11	12	-0.554	0.961	1	Adcy1,Atp2b4,Camk2a,Ccnd2,Cdh10,Dagla,Dgkg,Epha4,Grik2,Me1,Nav1	Adam23,Dpy19l1,Efhd2,Hcn1,Rcan2
AUGUGGG	7.28	rno-miR-299a-3p	48	1	1	-0.813	0.966	1	Camta2	Chst2,Eri1
AUGUGCC	5.14	rno-miR-455-5p	95	3	3	-0.859	0.972	1	Calb1,Cdk14,Tjp1	Slc17a6
AGGUUAU	7.6	rno-miR-154-5p	61	1	1	-1.16	0.987	1	Sbf2
ACCACAG	10.1	rno-miR-140-3p	179	6	6	-0.9	0.987	1	Chn1,Epha4,Sirpa,Wdr13,Zbtb18,Zc3h7b	Bdnf,Tyro3
GGCAAGA	6.94	rno-miR-31a-5p	158	5	5	-0.969	0.989	1	Dpysl3,Fubp1,Iqsec2,Ppp1r9a,Ppp3ca	Rab9b,Tmed10
UUCCUAG	10	rno-miR-384-3p	121	3	3	-1.15	0.992	1	Actn1,Dgkg,Syngap1	Chst2,Ddah1,Dnajb9,Rcan2,Slc30a4,Tbl2
AUCAUUC	11	rno-miR-382-3p	94	2	2	-1.25	0.992	1	Camk1d,Egr3	Fam49a,Mxi1
CUCCAUU	11	rno-miR-136-5p	98	2	2	-1.27	0.993	1	Cntn1,Dgkg	Apold1,Slc7a3
UAUCAGA	8.8	rno-miR-361-5p	110	2	2	-1.45	0.997	1	Rbmx,Zbtb18	Hdac9,Mxi1,Pcdh9,Pde4b,Rpa1,Trhde
AUCGUAC	11.2	rno-miR-487b-3p	5	0	0	1.19	1	1		Efhd2,Itga6
CGGAUCC	14.2	rno-miR-127-3p	9	0	0	0.451	1	1		Fjx1
CGUACCG	7.44	rno-miR-126a-3p	10	0	0	0.314	1	1		Efhd2,Itga6
CGUGUCU	9.56	rno-miR-187-3p	6	0	0	0.966	1	1		Prkar2a
